# Supplementary material for: Cold Shock Domain Protein DbpA Orchestrates Tubular Cell Damage and Interstitial Fibrosis in Inflammatory Kidney Disease
Source: Cells. 2023 May 19;12(10):1426. doi: 10.3390/cells12101426 (PMC10217384; doi:10.3390/cells12101426)
Supplement: Supplementary file 1 [file cells-12-01426-s001.zip]

Archive with 1 entries (1 files):
- cells-2373667-supplementary.pdf
